# Supplementary material for: Exploring the Relationship between Diamine Oxidase and Psychotropic Medications in Fibromyalgia Treatment, Finding No Reduction in Diamine Oxidase Levels and Activity except with Citalopram
Source: J Clin Med. 2024 Jan 30;13(3):792. doi: 10.3390/jcm13030792 (PMC10856182; doi:10.3390/jcm13030792)
Supplement: Supplementary file 1 [file jcm-13-00792-s001.zip]

Archive with 1 entries (1 files):
- jcm-2809887-supplementary.pdf
